# Supplementary material for: NapB Restores cytochrome c biosynthesis in bacterial dsbD-deficient mutants
Source: Commun Biol. 2022 Jan 21;5:87. doi: 10.1038/s42003-022-03034-3 (PMC8782879; doi:10.1038/s42003-022-03034-3)
Supplement: Supplementary file 3 — Supplementary Data 1 [file 42003_2022_3034_MOESM3_ESM.xlsx]

## Sheet: Fig. 2
Fig. 2B
	O2				TMAO				Fumarate
	WT	DccmF	DdsbD	DdsbD/pdsbD	WT	DccmF	DdsbD	DdsbD/pdsbD	WT	DccmF	DdsbD	DdsbD/pdsbD
Exp 1	1	0.02	0.03	0.96	1.2		0.57	1.2	1.2		0.57	1.2
Exp 2	1	0.03	0.04	1.02	1.25		0.66	1.32	1.25		0.62	1.22
Exp 3	1	0.023	0.03	1.08	1.27		0.51	1.32	1.17		0.52	1.18
Exp 4	1	0.05	0.06	0.99	1.29		0.58	1.24	1.19		0.48	1.24
Fig. 2C -O2
	WT			DccmF			DdsbD
time (h)	exp1	exp2	exp3	exp1	exp2	exp3	exp1	exp2	exp3
0	0.01	0.01	0.01	0.01	0.01	0.01	0.01	0.01	0.01
1	0.013	0.012	0.014	0.0113	0.0123	0.0103	0.0113	0.0123	0.0103
2	0.0459	0.0319	0.0489	0.016	0.019	0.015	0.018	0.017	0.013
3	0.251	0.204	0.261	0.041	0.051	0.029	0.046	0.053	0.031
4	0.691	0.601	0.72	0.141	0.17	0.127	0.131	0.155	0.112
5	1.0991	1.0391	1.2091	0.341	0.451	0.304	0.3641	0.378	0.231
6	1.391	1.291	1.541	0.691	0.841	0.621	0.651	0.761	0.541036
7	1.45	1.33	1.51	1.0242	1.0842	0.9342	1.1242	1.1142	0.9642
8	1.49	1.4	1.57	1.4352	1.5152	1.3352	1.4352	1.5352	1.3552
10	1.52	1.44	1.62	1.4952	1.5952	1.4252	1.4952	1.5652	1.3952
12	1.54	1.44	1.64	1.53	1.63	1.48	1.53	1.58	1.43
Fig. 2C -TMAO
	WT			DccmF			DdsbD
time (h)	exp1	exp2	exp3	exp1	exp2	exp3	exp1	exp2	exp3
0	0.01	0.01	0.01	0.01	0.01	0.01	0.01	0.01	0.01
4	0.013	0.014	0.012	0.0101	0.0101	0.0101	0.0101	0.0101	0.0101
8	0.0459	0.0559	0.0359	0.0101	0.0101	0.0101	0.0101	0.0101	0.0101
12	0.451	0.498	0.431	0.0101	0.0101	0.0101	0.0101	0.0101	0.0101
24	0.3691	0.4081	0.3491	0.0101	0.0101	0.0101	0.0101	0.0101	0.0101
36				0.0101	0.0101	0.0101	0.0101	0.0101	0.0101
48				0.0101	0.0101	0.0101	0.0113	0.0113	0.0113
60				0.0101	0.0101	0.0101	0.0238	0.0198	0.0278
72				0.0101	0.0101	0.0101	0.0722	0.0598	0.0846
84				0.0101	0.0101	0.0101	0.169	0.142	0.196
96				0.0101	0.0101	0.0101	0.22	0.17	0.24
Fig. 2C -Fumarate
	WT			DccmF			DdsbD
time (h)	exp1	exp2	exp3	exp1	exp2	exp3	exp1	exp2	exp3
0	0.01	0.01	0.01	0.01	0.01	0.01	0.01	0.01	0.01
4	0.013	0.012	0.014	0.0101	0.0101	0.0101	0.0101	0.0101	0.0101
8	0.049	0.042	0.056	0.0101	0.0101	0.0101	0.0101	0.0101	0.0101
12	0.3451	0.2781	0.4121	0.0101	0.0101	0.0101	0.0101	0.0101	0.0101
24	0.32691	0.28791	0.36591	0.0101	0.0101	0.0101	0.0101	0.0101	0.0101
36				0.0101	0.0101	0.0101	0.0101	0.0101	0.0101
48				0.0101	0.0101	0.0101	0.0113	0.0113	0.0113
60				0.0101	0.0101	0.0101	0.018	0.015	0.021
72				0.0101	0.0101	0.0101	0.0462	0.038	0.0544
84				0.0101	0.0101	0.0101	0.0819	0.0649	0.0989
96				0.0101	0.0101	0.0101	0.1721	0.1521	0.182

## Sheet: Fig. 3
Fig. 3A -O2
	WT			DdsbD			DdsbD/pcyaC			Dcya			DdsbDDcya
time (h)	exp1	exp2	exp3	exp1	exp2	exp3	exp1	exp2	exp3	exp1	exp2	exp3	exp1	exp2	exp3
0	0.01	0.01	0.01	0.01	0.01	0.01	0.01	0.01	0.01	0.01	0.01	0.01	0.01	0.01	0.01
1	0.013	0.0135	0.0133333	0.0113	0.0126	0.0117	0.0113	0.0113	0.0116333	0.0117444	0.0110778	0.0106333	0.0107444	0.0114111	0.0114481
2	0.0459	0.0469	0.0462333	0.016	0.0359333	0.0249667	0.017	0.0163333	0.0166667	0.0168889	0.0155556	0.0143333	0.0147778	0.0161111	0.0158148
3	0.251	0.254333	0.252111	0.041	0.181	0.107667	0.048	0.0433333	0.0473333	0.0494444	0.0421111	0.0366667	0.0385556	0.0458889	0.0451852
4	0.691	0.700667	0.694222	0.141	0.507667	0.314667	0.161	0.147667	0.152333	0.156111	0.141778	0.128333	0.133778	0.148111	0.143815
5	1.0991	1.13577	1.11132	0.341	0.8464	0.557033	0.381	0.354333	0.366667	0.375222	0.326222	0.281	0.297667	0.346667	0.335222
6	1.391	1.441	1.40767	0.691	1.15768	0.874357	0.769104	0.717059	0.74038	0.756828	0.683507	0.617059	0.642399	0.715721	0.697926
7	1.45	1.47	1.45667	1.0242	1.30807	1.14613	1.0742	1.04087	1.07087	1.08642	1.03642	1.00087	1.01309	1.06309	1.05939
8	1.49	1.51667	1.49889	1.4352	1.444	1.37133	1.352	1.352	1.41307	1.43342	1.37342	1.35413	1.35378	1.41378	1.43437
10	1.52	1.55333	1.53111	1.4952	1.51173	1.47013	1.4952	1.4952	1.51853	1.52631	1.46964	1.42853	1.43964	1.49631	1.49668
12	1.54	1.57333	1.55111	1.53	1.53667	1.5	1.53	1.53	1.54667	1.55222	1.50222	1.46333	1.47444	1.52444	1.52259
Fig. 3A -TMAO
	WT			DdsbD			DdsbD/pcyaC			Dcya			DdsbDDcya
time (h)	exp1	exp2	exp3	exp1	exp2	exp3	exp1	exp2	exp3	exp1	exp2	exp3	exp1	exp2	exp3
0	0.01	0.01	0.01	0.01	0.01	0.01	0.01	0.01	0.01	0.01	0.01	0.01	0.01	0.01	0.01
4	0.013	0.0126667	0.0125556	0.0101	0.0101	0.0109185	0.0101	0.0101	0.0101	0.0113	0.0113	0.0116333	0.0101	0.0101	0.0101
8	0.0459	0.0425667	0.0414556	0.0101	0.0101	0.0205519	0.0101	0.0101	0.0101	0.01459	0.0148633	0.0154844	0.0101	0.0101	0.0101
12	0.46	0.447333	0.443111	0.0101	0.0101	0.154437	0.0101	0.0101	0.0101	0.0751	0.0530333	0.0603778	0.0101	0.0101	0.0101
24	0.375433	0.364544	0.360915	0.0101	0.0101	0.127038	0.0131	0.0121	0.0127667	0.361	0.209333	0.241778	0.0101	0.0101	0.0101
36				0.0101	0.0101	0.0101	0.038101	0.0287673	0.0349898	0.3401	0.316367	0.344822	0.0101	0.0101	0.0101
48				0.0113	0.0113	0.0113	0.148113	0.102509	0.132912				0.0101	0.0101	0.0101
60				0.0238	0.0218667	0.0228333	0.2633	0.183467	0.236689				0.0101	0.0101	0.0101
72				0.0722	0.0620067	0.0671033	0.29722	0.222213	0.272218				0.0101	0.0101	0.0101
84				0.169	0.139967	0.154483	0.329	0.275667	0.311222				0.0101	0.0101	0.0101
96				0.22	0.204033	0.212017	0.32	0.286667	0.308889				0.0101	0.0101	0.0101
Fig. 3A -fumarate
	WT			DdsbD			DdsbD/pcyaC			Dcya			DdsbDDcya
time (h)	exp1	exp2	exp3	exp1	exp2	exp3	exp1	exp2	exp3	exp1	exp2	exp3	exp1	exp2	exp3
0	0.01	0.01	0.01	0.01	0.01	0.01	0.01	0.01	0.01	0.01	0.01	0.01	0.01	0.01	0.01
4	0.013	0.0126667	0.0125556	0.0101	0.0101	0.0101	0.0101	0.0101	0.0101	0.0101	0.0101	0.0101	0.0101	0.0101	0.0101
8	0.0459	0.0425667	0.0414556	0.0101	0.0101	0.0101	0.0101	0.0101	0.0101	0.0101	0.0101	0.0101	0.0101	0.0101	0.0101
12	0.46	0.447333	0.443111	0.0103333	0.0101778	0.0101	0.0101	0.0101	0.0101	0.0105667	0.0108	0.0107222	0.0101	0.0101	0.0101
24	0.375433	0.364544	0.360915	0.0113333	0.0105111	0.0101	0.0118	0.0112333	0.0116111	0.0129444	0.0138	0.0135148	0.0101	0.0101	0.0101
36				0.0154667	0.0118889	0.0101	0.032	0.0247	0.0295667	0.0257	0.0262	0.0260333	0.0101	0.0101	0.0101
48				0.0238667	0.0154889	0.0113	0.129	0.0897667	0.115922	0.0625889	0.049	0.0535296	0.0101	0.0101	0.0101
60				0.0327	0.0229	0.018	0.221	0.153333	0.198444	0.0925111	0.0621	0.072237	0.0101	0.0101	0.0101
72				0.0598133	0.0476844	0.04162	0.262	0.18854	0.237513	0.12698	0.0962	0.10646	0.0101	0.0101	0.0101
84				0.0872667	0.0836889	0.0819	0.298	0.225967	0.273989	0.140656	0.098	0.112219	0.0101	0.0101	0.0101
96				0.145433	0.163211	0.1721	0.2921	0.2521	0.278767	0.145433	0.0921	0.109878	0.0101	0.0101	0.0101
Fig. 3B
	O2				TMAO				Fumarate
	DdsbD	Dcya	DdsbDDcya	DdsbD/pcyaC	DdsbD	Dcya	DdsbDDcya	DdsbD/pcyaC	DdsbD	Dcya	DdsbDDcya	DdsbD/pcyaC
Exp 1	0.02	0.42	0.013	0.183	0.72	0.542		1.02	0.672	0.442		0.87
Exp 2	0.03	0.53	0.02	0.29	0.76	0.53		1.15	0.76	0.33		0.99
Exp 3	0.053	0.53	0.04	0.14	0.84	0.53		0.91	0.804	0.453		0.971
Exp 4	0.05	0.45	0.05	0.15	0.78	0.645		1.1	0.78	0.3645		0.94
Fig. 3C
	O2				TMAO				Fumarate
	DdsbD	Dcya	DdsbDDcya	DdsbD/pcyaC	DdsbD	Dcya	DdsbDDcya	DdsbD/pcyaC	DdsbD	Dcya	DdsbDDcya	DdsbD/pcyaC
Exp 1	1	0.12	2.03	2.83	1.48	0.19	1.78	2.83	1.2	0.2	2.03	2.83
Exp 2	1	0.13	2.17	3.17	1.65	0.27	2.179	2.67	1.25	0.18	1.87	2.97
Exp 3	1	0.153	2.04	3.04	1.38	0.184	2.281	3.04	1.17	0.153	2.04	3.04
Exp 4	1	0.15	2.25	3.25	1.49	0.178	1.88	3.25	1.19	0.15	2.25	3.25

## Sheet: Fig. 4
Fig. 4B -TMAO
	WT			DdsbD/pnapB
IPTG (mM)	0			0			0.2			0.5			1
time (h)	exp1	exp2	exp3	exp1	exp2	exp3	exp1	exp2	exp3	exp1	exp2	exp3	exp1	exp2	exp3
0	0.01	0.01	0.01	0.01	0.01	0.01	0.01	0.01	0.01	0.01	0.01	0.01	0.01	0.01	0.01
4	0.013	0.0126667	0.0125556	0.0101	0.0106457	0.0109185	0.0101	0.0101	0.0101	0.0101	0.0101	0.0101	0.0101	0.0101	0.0101
8	0.0459	0.0425667	0.0414556	0.0101	0.0170679	0.0205519	0.0101	0.0101	0.0101	0.0101	0.0101	0.0101	0.0101	0.0101	0.0101
12	0.451	0.447333	0.443111	0.0101	0.106325	0.154437	0.0101	0.0101	0.0101	0.0101	0.0102667	0.0103222	0.0106	0.0104889	0.010563
24	0.3691	0.364544	0.360915	0.0101	0.0880588	0.127038	0.0131	0.0101	0.0119889	0.01231	0.0136433	0.0140878	0.01631	0.0154211	0.0160137
36				0.0101	0.0101	0.0101	0.038101	0.0111	0.0280636	0.030581	0.0340573	0.0352161	0.04101	0.0386924	0.0402375
48				0.0113	0.0113	0.0113	0.148113	0.0263	0.102442	0.0813481	0.0812754	0.0812512	0.08113	0.0811785	0.0811462
60				0.0238	0.0231556	0.0228333	0.2633	0.1203	0.206763	0.1633	0.153144	0.149759	0.132833	0.139603	0.13509
72				0.0722	0.0688022	0.0671033	0.29722	0.22722	0.265553	0.229722	0.220805	0.217833	0.202972	0.208917	0.204954
84				0.169	0.159322	0.154483	0.329	0.3	0.313407	0.249	0.243633	0.241844	0.2329	0.236478	0.234093
96				0.22	0.214678	0.212017	0.32	0.32	0.316296	0.232	0.222	0.218667	0.202	0.208667	0.204222
Fig. 4C
	DdsbD/pnapB
	O2				TMAO				Fumarate
IPTG (mM)	0	0.2	0.5	1	0	0.2	0.5	1	0	0.2	0.5	1
Exp 1	0.02	0.033	0.033	0.183	0.52	0.6542	0.7834	0.8542	0.4562	0.62	0.7732	0.895
Exp 2	0.03	0.032	0.032	0.16	0.476	0.6053	0.8025	0.853	0.476	0.653	0.7953	0.9085
Exp 3	0.053	0.076	0.046	0.11	0.484	0.573	0.7833	0.9053	0.484	0.673	0.7781	0.8804
Exp 4	0.05	0.05	0.05	0.15	0.4278	0.596	0.7945	0.8964	0.4978	0.596	0.7932	0.8617

## Sheet: Fig. 5
Fig. 5A
	DdsbD/pcyaC
	O2								TMAO
					NO3-		NO2-						NO3-		NO2-
	IPTG (mM)				IPTG (mM)				IPTG (mM)				IPTG (mM)
	0	0.2	0.5	1	0	0.5	0	0.5	0	0.2	0.5	1	0	0.5	0	0.5
Exp 1	52	63	116	131	147	321	95	249	87	221	306	349	377	421	246	349
Exp 2	32	89	139	178	165	289	139	208	95	289	298	308	365	489	198	350
Exp 3	39	97	141	129	162	297	112	265	102	247	312	365	396	497	212	365
Exp 4	36	60	132	153	137	302	132	257	98	230	332	377	387	442	232	327
Fig. 5B -TMAO
	WT			DdsbD			DnapB			DdsbDDnapB			DdsbDDnapB/pnapB			DdsbD/NO3-
time (h)	exp1	exp2	exp3	exp1	exp2	exp3	exp1	exp2	exp3	exp1	exp2	exp3	exp1	exp2	exp3	exp1	exp2	exp3
0	0.01	0.01	0.01	0.01	0.01	0.01	0.01	0.01	0.01	0.01	0.01	0.01	0.01	0.01	0.01	0.01	0.01	0.01
4	0.013	0.0126667	0.0125556	0.0101	0.0106457	0.0109185	0.0131333	0.0134	0.0132667	0.0101	0.0101	0.0101	0.0101	0.0101	0.0101	0.0101	0.0101	0.0101
8	0.0459	0.0425667	0.0414556	0.0101	0.0170679	0.0205519	0.0502667	0.059	0.0546333	0.0101	0.0101	0.0101	0.0101	0.0101	0.0101	0.0101	0.0101	0.0101
12	0.451	0.447333	0.443111	0.0101	0.106325	0.154437	0.4257	0.3751	0.4004	0.0101	0.0101	0.0101	0.0105444	0.0104333	0.0105815	0.0104333	0.0102667	0.0101
24	0.3691	0.364544	0.360915	0.0101	0.0880588	0.127038	0.374767	0.3861	0.380433	0.0101	0.0101	0.0101	0.01572	0.01454	0.0161133	0.01454	0.01277	0.011
36				0.0101	0.0101	0.0101				0.0101	0.0101	0.0101	0.0384533	0.03334	0.0401578	0.0320067	0.0230033	0.014
48				0.0113	0.0113	0.0113				0.0101	0.0101	0.0101	0.0767044	0.0678533	0.0796548	0.06452	0.04791	0.0313
60				0.0238	0.0231556	0.0228333				0.0101	0.0101	0.0101	0.129449	0.122682	0.131705	0.111349	0.0898643	0.06838
72				0.0722	0.0688022	0.0671033				0.0101	0.0101	0.0101	0.199553	0.192715	0.201832	0.177721	0.152471	0.12722
84				0.169	0.159322	0.154483				0.0101	0.0101	0.0101	0.231122	0.227567	0.232307	0.212656	0.192413	0.172169
96				0.22	0.214678	0.212017				0.0101	0.0101	0.0101	0.204	0.208	0.202667	0.208	0.214	0.22
Fig. 5C
	O2				TMAO
	DdsbD	DdsbDDcya	Ddsb/NO3-	DdsbD/NO2-	DdsbD	DdsbDDcya	Ddsb/NO3-	DdsbD/NO2-
Exp 1	0.02	0.063	0.033	0.033	0.52	0.8542	0.76342	0.6342
Exp 2	0.03	0.032	0.032	0.066	0.476	0.8853	0.759253	0.59253
Exp 3	0.053	0.066	0.046	0.046	0.484	0.7053	0.7833	0.7833
Exp 4	0.05	0.05	0.05	0.05	0.4278	0.79645	0.8645	0.645

## Sheet: Fig. 6
Fig. 6
	O2				TMAO				TMAO + Cys
	DccmG	DccmG/pccmG	DdsbDDccmG	DdsbDDccmG/pccmG	DccmG	DdsbDDccmG	DdsbDDccmG/pccmG	DdsbDDccmG/pccmGc74S	DccmG	DdsbDDccmG	DdsbDDccmG/pccmG	DdsbDDccmG/pccmGc74S
Exp 1	0.02	1.033	0.033	0.013			0.4342				0.643	0.353
Exp 2	0.03	0.932	0.082	0.06			0.49253				0.749	0.4292
Exp 3	0.053	0.876	0.046	0.01			0.533				0.6833	0.359
Exp 4	0.05	1.05	0.05	0.05			0.545				0.811	0.375

## Sheet: Fig. 7
Fig. 7A
	O2				TMAO
	DdsbD	DdsbD/pnapB	DdsbD/cys	DdsbD/pnapB+cys	DdsbD	DdsbD/pnapB	DdsbD/cys	DdsbD/pnapB+cys
Exp 1	0.02	0.153	0.033	0.183	0.62	0.8542	0.72	1.22
Exp 2	0.03	0.145	0.0732	0.19	0.56	0.853	0.76	1.15
Exp 3	0.053	0.183	0.076	0.17	0.54	0.9053	0.69	1.191
Exp 4	0.05	0.15	0.05	0.15	0.68	0.8645	0.88	1.21
Fig. 7B -TMAO
	WT			DdsbD			DD1			DD2			DD5
time (h)	exp1	exp2	exp3	exp1	exp2	exp3	exp1	exp2	exp3	exp1	exp2	exp3	exp1	exp2	exp3
0	0.01	0.01	0.01	0.01	0.01	0.01	0.01	0.01	0.01	0.01	0.01	0.01	0.01	0.01	0.01
4	0.013	0.0126667	0.0125556	0.0101	0.0101	0.0101	0.0101	0.0101	0.0101	0.0101	0.0101	0.0101	0.0101	0.0101	0.0101
8	0.0459	0.0425667	0.0414556	0.0101	0.0101	0.0101	0.0101	0.0101	0.0101	0.0101	0.0101	0.0101	0.0111	0.0104333	0.0107667
12	0.451	0.447333	0.443111	0.0101	0.0101	0.0101	0.0101	0.0101	0.0101	0.0111	0.0104333	0.0107667	0.0126	0.0116	0.0121
24	0.3691	0.364544	0.360915	0.0101	0.0101	0.0101	0.0101	0.0101	0.0101	0.0131	0.0111	0.0121	0.024631	0.0169437	0.0207873
36				0.0101	0.0104333	0.0105444	0.0102111	0.0111	0.0105444	0.023581	0.0147048	0.0190873	0.06101	0.0360573	0.0485337
48				0.0113	0.0118667	0.0120556	0.0114889	0.013	0.0120556	0.068113	0.0304266	0.0491753	0.18113	0.105785	0.143458
60				0.033	0.0363333	0.0374444	0.0341111	0.043	0.0374444	0.1633	0.0775444	0.119867	0.2833	0.2033	0.2433
72				0.1722	0.167542	0.16599	0.170647	0.158227	0.16599	0.229722	0.189821	0.210548	0.302972	0.254139	0.278555
84				0.29	0.293333	0.294444	0.291111	0.3	0.294444	0.28329	0.288874	0.285527	0.329	0.298527	0.313763
96				0.32	0.35	0.312	0.321	0.317	0.32	0.32	0.322667	0.323	0.332	0.327	0.328
Fig. 7B -TMAO + napB
	WT			DdsbD			DD1			DD2			DD5
time (h)	exp1	exp2	exp3	exp1	exp2	exp3	exp1	exp2	exp3	exp1	exp2	exp3	exp1	exp2	exp3
0	0.01	0.01	0.01	0.01	0.01	0.01	0.01	0.01	0.01	0.01	0.01	0.01	0.01	0.01	0.01
4	0.013	0.0126667	0.0125556	0.0101	0.0101	0.0101	0.0101	0.0101	0.0101	0.0101	0.0101	0.0101	0.0101	0.0101	0.0101
8	0.0459	0.0425667	0.0414556	0.0101	0.0101	0.0101	0.0101	0.0101	0.0101	0.0101	0.0101	0.0101	0.0111	0.0104333	0.0107667
12	0.451	0.447333	0.443111	0.0101	0.0101	0.0101	0.0101	0.0101	0.0101	0.0111	0.0107667	0.0108778	0.0126	0.0114889	0.0121
24	0.3691	0.364544	0.360915	0.0101	0.0101	0.0101	0.0101	0.0101	0.0101	0.0131	0.0121	0.0124333	0.0324631	0.019221	0.0260087
36				0.0101	0.0104333	0.0105444	0.0121	0.0117667	0.0121	0.0358101	0.0279067	0.0305412	0.106101	0.0566059	0.0826707
48				0.0113	0.0118667	0.0120556	0.033	0.0263333	0.033	0.126811	0.0955409	0.105964	0.231811	0.151388	0.196811
60				0.033	0.0363333	0.0374444	0.1243	0.0972	0.1243	0.21633	0.185653	0.195879	0.2933	0.231761	0.267643
72				0.1722	0.167542	0.16599	0.258227	0.224894	0.258227	0.28722	0.277556	0.280777	0.312972	0.292583	0.304388
84				0.29	0.293333	0.294444	0.3	0.3	0.3	0.28329	0.28886	0.287003	0.329	0.300383	0.313763
96				0.32	0.35	0.312	0.32	0.319	0.32	0.332	0.328	0.329333	0.344	0.334667	0.332

## Sheet: Fig. 8
Fig. 8B
	DdsbDDnapB on TMAO
	-	SonapB	SpnapB-a	SpnapB-b	EcnapB-a	FnnapB-b	TonapB-a
Exp 1		0.84342		0.94342		0.721
Exp 2		0.949253		0.979		0.6487
Exp 3		0.9533		0.865		0.6218
Exp 4		1.0545		0.891		0.5974
