# Supplementary material for: NapB Restores cytochrome c biosynthesis in bacterial dsbD-deficient mutants
Source: Commun Biol. 2022 Jan 21;5:87. doi: 10.1038/s42003-022-03034-3 (PMC8782879; doi:10.1038/s42003-022-03034-3)
Supplement: Supplementary file 4 — Supplementary Data 2 [file 42003_2022_3034_MOESM4_ESM.xlsx]

## Sheet: Fig. S2
Fig. S2A
	O2
	WT	DccmF	DccmI	DdsbD
Exp 1	28.99	7.02	21.03	7.96
Exp 2	25.07	9.03	18.74	8.02
Exp 3	32.08	8.23	22.12	9.08
Exp 4	25.67	8.45	18.36	9.99
Fig. S2B -O2
	WT			DccmF/pccmF			DdsbD/pdsbD
time (h)	exp1	exp2	exp3	exp1	exp2	exp3	exp1	exp2	exp3
0	0.01	0.01	0.01	0.01	0.01	0.01	0.01	0.01	0.01
1	0.013	0.012	0.014	0.0113	0.01295	0.01295	0.0128	0.0125	0.01265
2	0.0459	0.0319	0.0489	0.016	0.03945	0.03945	0.0406333	0.043	0.0418167
3	0.251	0.204	0.261	0.041	0.2505	0.2505	0.264	0.291	0.2775
4	0.691	0.601	0.72	0.141	0.668955	0.668955	0.688273	0.72691	0.707592
5	1.0991	1.0391	1.2091	0.341	1.0041	1.0041	0.9891	0.9591	0.9741
6	1.391	1.291	1.541	0.691	1.3155	1.3155	1.31733	1.321	1.31917
7	1.45	1.33	1.51	1.0242	1.375	1.375	1.385	1.405	1.395
8	1.49	1.4	1.57	1.4352	1.499	1.499	1.51567	1.549	1.53233
10	1.52	1.44	1.62	1.4952	1.538	1.538	1.53333	1.524	1.52867
12	1.54	1.44	1.64	1.53	1.5355	1.5355	1.546	1.567	1.5565
Fig. S2B -TMAO
	WT			DccmF/pccmF			DdsbD/pdsbD
time (h)	exp1	exp2	exp3	exp1	exp2	exp3	exp1	exp2	exp3
0	0.01	0.01	0.01	0.01	0.01	0.01	0.01	0.01	0.01
4	0.013	0.014	0.012	0.0129433	0.01243	0.0129244	0.0134	0.0130767	0.0132922
8	0.0459	0.0559	0.0359	0.0513	0.049	0.0531	0.059	0.0556667	0.0578889
12	0.451	0.498	0.431	0.425367	0.431	0.410156	0.3741	0.393067	0.380422
24	0.3691	0.4081	0.3491	0.369733	0.3491	0.369944	0.391	0.377033	0.386344

## Sheet: Fig. S3
Fig. S3A
	O2				TMAO				Fumarate
	DdsbD	DdsbDDcpdA	Dcrp	DdsbD + cAMP	DdsbD	DdsbDDcpdA	Dcrp	DdsbD + cAMP	DdsbD	DdsbDDcpdA	Dcrp	DdsbD + cAMP
Exp 1	0.02	0.02	0.43	0.03	0.48	0.79	0.48	0.79	0.48	0.79	0.548	0.79
Exp 2	0.03	0.03	0.54	0.07	0.425	0.76	0.579	0.876	0.525	0.71	0.579	0.8976
Exp 3	0.053	0.053	0.47	0.04	0.521	0.84	0.581	0.84	0.521	0.84	0.581	0.81
Exp 4	0.05	0.05	0.46	0.05	0.39	0.78	0.6088	0.78	0.39	0.78	0.6088	0.78
Fig. S3B
	WT			DdsbD/pcyaC			DdsbD/pcyaC			DdsbD/pcyaC			DdsbD/pcyaC			DdsbDDcpdA
IPTG (mM)				0			0.2			0.5			1
time (h)	exp1	exp2	exp3	exp1	exp2	exp3	exp1	exp2	exp3	exp1	exp2	exp3	exp1	exp2	exp3	exp1	exp2	exp3
0	0.01	0.01	0.01	0.01	0.01	0.01	0.01	0.01	0.01	0.01	0.01	0.01	0.01	0.01	0.01	0.01	0.01	0.01
4	0.013	0.0126667	0.0125556	0.0113	0.0126	0.0117	0.01	0.01	0.01	0.01	0.01	0.01	0.01	0.01	0.01	0.01	0.01	0.01
8	0.0459	0.0425667	0.0414556	0.016	0.0359333	0.0249667	0.01	0.01	0.01	0.01	0.01	0.01	0.01	0.01	0.01	0.01	0.01	0.01
12	0.46	0.447333	0.443111	0.041	0.181	0.107667	0.01	0.01	0.01	0.0101	0.0100333	0.0100444	0.01	0.0100333	0.0100444	0.01	0.0100444	0.0100259
24	0.375433	0.364544	0.360915	0.141	0.507667	0.314667	0.0101	0.0100667	0.0100556	0.011	0.0103889	0.0104963	0.0138	0.0116333	0.0121444	0.011	0.0112111	0.0112815
36				0.341	0.8464	0.557033	0.01013	0.01012	0.0101167	0.02038	0.0135433	0.0146844	0.04722	0.02591	0.03117	0.0168	0.02103	0.0212467
48				0.691	1.15768	0.874357	0.018	0.0157667	0.0150222	0.06722	0.0336622	0.0396274	0.139	0.07474	0.0936533	0.046722	0.062894	0.061452
60				1.0242	1.30807	1.14613	0.0622	0.0494	0.0451333	0.169	0.0935333	0.108244	0.22	0.1504	0.1798	0.1169	0.145433	0.137578
72				1.4352	1.444	1.37133	0.159	0.130067	0.120422	0.22	0.169689	0.182896	0.269	0.216	0.235	0.1922	0.2094	0.205867
84				1.4952	1.51173	1.47013	0.22	0.203	0.197333	0.2469	0.2233	0.230067	0.269	0.2453	0.253733	0.22469	0.238963	0.236318
96				1.53	1.53667	1.5	0.25	0.24	0.236667	0.27	0.253333	0.257778	0.28	0.266667	0.272222	0.27	0.268889	0.268519
Fig. S3B
	WT			DdsbD			DdsbD			DdsbD			DdsbD
cAMP (mM)				0			1			2			5
time (h)	exp1	exp2	exp3	exp1	exp2	exp3	exp1	exp2	exp3	exp1	exp2	exp3	exp1	exp2	exp3
0	0.01	0.01	0.01	0.01	0.01	0.01	0.01	0.01	0.01	0.01	0.01	0.01	0.01	0.01	0.01
4	0.013	0.0126667	0.0125556	0.0113	0.0126	0.0117	0.01	0.01	0.01	0.01	0.01	0.01	0.01	0.01	0.01
8	0.0459	0.0425667	0.0414556	0.016	0.0359333	0.0249667	0.01	0.01	0.01	0.01	0.01	0.01	0.01	0.01	0.01
12	0.471	0.447333	0.443111	0.041	0.181	0.107667	0.01	0.0100333	0.0100111	0.0100148	0.0100444	0.01005	0.01	0.0100167	0.0100222
24	0.3691	0.364544	0.360915	0.141	0.507667	0.314667	0.0101	0.0103667	0.0101556	0.0102074	0.0104889	0.01055	0.0138	0.0124	0.0119333
36				0.341	0.8464	0.557033	0.01013	0.0130893	0.0111064	0.0114419	0.0140858	0.014584	0.034722	0.026134	0.0232713
48				0.691	1.15768	0.874357	0.018	0.0321733	0.0204911	0.0235548	0.0391311	0.04261	0.0839	0.0687273	0.0636698
60				1.0242	1.30807	1.14613	0.0622	0.0830067	0.0543422	0.064523	0.102742	0.11261	0.1422	0.138233	0.136911
72				1.4352	1.444	1.37133	0.159	0.1427	0.116933	0.131844	0.1662	0.17795	0.19269	0.197078	0.198541
84				1.4952	1.51173	1.47013	0.22	0.211967	0.200322	0.210763	0.226289	0.23345	0.269	0.250547	0.244396
96				1.53	1.53667	1.5	0.25	0.246667	0.238889	0.245185	0.255556	0.26	0.28	0.275	0.273333

## Sheet: Fig. S4
Fig. S4 -O2
	WT			DdsbD			DdsbD/pnapB-1
time (h)	exp1	exp2	exp3	exp1	exp2	exp3	exp1	exp2	exp3
0	0.01	0.01	0.01	0.01	0.01	0.01	0.01	0.01	0.01
1	0.013	0.012	0.014	0.0113	0.0108556	0.0103	0.0113	0.0109667	0.0111889
2	0.0459	0.0319	0.0489	0.016	0.0155556	0.015	0.016	0.0156667	0.0165556
3	0.251	0.204	0.261	0.041	0.0374815	0.029	0.0433333	0.0401111	0.0431481
4	0.691	0.601	0.72	0.141	0.128296	0.127	0.132667	0.125222	0.12963
5	1.0991	1.0391	1.2091	0.341	0.311619	0.304	0.324367	0.306489	0.331652
6	1.391	1.291	1.541	0.691	0.628787	0.621	0.651012	0.614349	0.638787
7	1.45	1.33	1.51	1.0242	1.0179	0.9342	1.06753	1.05198	1.08124
8	1.49	1.4	1.57	1.4352	1.39594	1.3352	1.44187	1.41076	1.42927
10	1.52	1.44	1.62	1.4952	1.45631	1.4252	1.4852	1.45853	1.47964
12	1.54	1.44	1.64	1.53	1.49481	1.48	1.51333	1.49111	1.51148
Fig. S4 -fumarate
	WT			DdsbD/pnapB
IPTG (mM)	0			0			0.2			0.5			1
time (h)	exp1	exp2	exp3	exp1	exp2	exp3	exp1	exp2	exp3	exp1	exp2	exp3	exp1	exp2	exp3
0	0.01	0.01	0.01	0.01	0.01	0.01	0.01	0.01	0.01	0.01	0.01	0.01	0.01	0.01	0.01
4	0.013	0.0126667	0.0125556	0.0101	0.0105547	0.0105244	0.0101	0.0103728	0.0101909	0.0101	0.0101	0.0101	0.0101	0.0101	0.0101
8	0.0459	0.0425667	0.0414556	0.0101	0.0159066	0.0155195	0.0101	0.013584	0.0112613	0.0101	0.0101	0.0101	0.0101	0.0101	0.0101
12	0.451	0.447333	0.443111	0.0101	0.0902872	0.0849414	0.0101	0.0582123	0.0261374	0.0101	0.0101	0.0101	0.0106	0.0104333	0.0106
24	0.3691	0.364544	0.360915	0.0101	0.0750657	0.0707347	0.0101	0.0498161	0.0240754	0.01231	0.0115733	0.0113278	0.01631	0.0149767	0.01631
36				0.0101	0.0101	0.0101	0.0111	0.0147527	0.0163036	0.0230581	0.0190721	0.0177434	0.034101	0.03042	0.034101
48				0.0113	0.0113	0.0113	0.023	0.0308116	0.0373155	0.0581348	0.0464232	0.0425193	0.068113	0.0647869	0.068113
60				0.018	0.0213296	0.020721	0.0703	0.0664878	0.0810393	0.10633	0.09432	0.0903167	0.103283	0.104299	0.103283
72				0.04162	0.0591752	0.0559662	0.142272	0.123891	0.14282	0.162297	0.155622	0.153397	0.15203	0.155452	0.15203
84				0.0819	0.131902	0.122762	0.23	0.211161	0.230054	0.249	0.242667	0.240556	0.182329	0.204553	0.182329
96				0.1721	0.199598	0.194572	0.232	0.225339	0.22978	0.232	0.238	0.234	0.202	0.212	0.202

## Sheet: Fig. S5
Fig. S5A -O2
	DdsbD			DdsbD/NO3-			DdsbD/NO2-
time (h)	exp1	exp2	exp3	exp1	exp2	exp3	exp1	exp2	exp3
0	0.01	0.01	0.01	0.01	0.01	0.01	0.01	0.01	0.01
1	0.0113	0.0108556	0.0103	0.0115185	0.0108914	0.0134	0.01234	0.0118452	0.01234
2	0.016	0.0155556	0.015	0.0247152	0.0184236	0.04359	0.0354	0.0287852	0.0354
3	0.041	0.0374815	0.029	0.115494	0.0606584	0.28	0.206	0.149827	0.206
4	0.141	0.128296	0.127	0.338799	0.198032	0.7611	0.5712	0.423565	0.5712
5	0.341	0.311619	0.304	0.554906	0.390175	1.0491	0.8475	0.668873	0.8475
6	0.691	0.628787	0.621	0.853262	0.701017	1.31	0.983	0.864929	0.983
7	1.0242	1.0179	0.9342	1.09903	1.01705	1.345	1.074	1.0553	1.074
8	1.4352	1.39594	1.3352	1.39338	1.37484	1.449	1.24	1.29198	1.24
10	1.4952	1.45631	1.4252	1.47784	1.45312	1.552	1.26	1.32544	1.26
12	1.53	1.49481	1.48	1.49294	1.48925	1.504	1.251	1.33227	1.251
Fig. S5B -TMAO
	DdsbD			DdsbD/NO3-			DdsbD/NO2-
time (h)	exp1	exp2	exp3	exp1	exp2	exp3	exp1	exp2	exp3
0	0.01	0.01	0.01	0.01	0.01	0.01	0.01	0.01	0.01
4	0.0101	0.0100333	0.0100444	0.0100778	0.0101	0.0101	0.0101	0.0101	0.0101
8	0.0101	0.0100333	0.0100444	0.0100778	0.0101	0.0101	0.0101	0.0101	0.0101
12	0.0101	0.0100333	0.0100444	0.0100778	0.0101	0.0101	0.0101	0.0101	0.0101
24	0.0101	0.0100889	0.0100852	0.011484	0.0131	0.0124877	0.0122836	0.0120114	0.011263
36	0.0101	0.0101167	0.0101122	0.0256059	0.038101	0.034934	0.0338783	0.0324708	0.0286
48	0.0113	0.0150222	0.0140296	0.0852117	0.148113	0.129575	0.123396	0.115157	0.0925
60	0.0238	0.0451333	0.0394444	0.166811	0.2633	0.239533	0.231611	0.221048	0.192
72	0.0722	0.120422	0.107563	0.230214	0.29722	0.289147	0.286456	0.282867	0.273
84	0.169	0.197333	0.189778	0.269874	0.329	0.313763	0.308684	0.301913	0.28329
96	0.22	0.236667	0.232222	0.292222	0.32	0.328	0.322667	0.323556	0.32
Fig. S5C
	WT			DdsbD			DdsbDDnapB/pnapB			DdsbDDnapB/pfccA			DdsbDDnapB/ptsdB
IPTG (mM)				0			0.2			0.5			1
time (h)	exp1	exp2	exp3	exp1	exp2	exp3	exp1	exp2	exp3	exp1	exp2	exp3	exp1	exp2	exp3
0	0.01	0.01	0.01	0.01	0.01	0.01	0.01	0.01	0.01	0.01	0.01	0.01	0.01	0.01	0.01
4	0.013	0.0126667	0.0125556	0.0100593	0.0100815	0.0101	0.0101	0.0101	0.0101	0.0101	0.0101	0.0101	0.0101	0.0101	0.0101
8	0.0459	0.0425667	0.0414556	0.0100593	0.0100815	0.0101	0.0101	0.0101	0.0101	0.0101	0.0101	0.0101	0.0101	0.0101	0.0101
12	0.46	0.447333	0.443111	0.0100593	0.0100815	0.0101	0.0101	0.0101	0.0101	0.0101	0.0101	0.0101	0.0101	0.0101	0.0101
24	0.375433	0.364544	0.360915	0.0100914	0.0100951	0.0101	0.0118333	0.0124111	0.0123148	0.0101	0.0101	0.0101	0.0101	0.0101	0.0101
36				0.0101096	0.0101041	0.0101	0.02404	0.0286867	0.0279122	0.0101	0.0101	0.0101	0.0101	0.0101	0.0101
48				0.0134506	0.0122099	0.0113	0.075842	0.097356	0.0937703	0.011	0.011	0.011	0.011	0.011	0.011
60				0.0361259	0.0290148	0.0238	0.145487	0.186049	0.179289	0.0101	0.0101	0.0101	0.0101	0.0101	0.0101
72				0.100062	0.0839877	0.0722	0.197215	0.238886	0.231941	0.0111	0.0111	0.0111	0.0111	0.0111	0.0111
84				0.18537	0.175926	0.169	0.262333	0.293444	0.288259	0.0101	0.0101	0.0101	0.0101	0.0101	0.0101
96				0.22963	0.224074	0.22	0.286667	0.308889	0.305185	0.0101	0.0101	0.0101	0.0101	0.0101	0.0101

## Sheet: Fig. S6
Fig. S6
	WT			DdsbD			WT/Cys			DdsbD/Cys
time (h)	exp1	exp2	exp3	exp1	exp2	exp3	exp1	exp2	exp3	exp1	exp2	exp3
0	0.01	0.01	0.01	0.01	0.01	0.01	0.01	0.01	0.01	0.01	0.01	0.01
1	0.013	0.0125	0.0125	0.0118	0.0118333	0.0117778	0.012	0.0121667	0.0120556	0.0115	0.0114	0.011
2	0.0459	0.0385	0.0385	0.0259778	0.0263148	0.0257531	0.028	0.0315	0.0291667	0.0219815	0.0206494	0.015
3	0.251	0.185955	0.185955	0.112081	0.113553	0.1111	0.12091	0.142592	0.128137	0.0847826	0.0756831	0.0346
4	0.691	0.576846	0.576846	0.364008	0.380455	0.353043	0.462691	0.500742	0.475375	0.257258	0.221675	0.0931
5	1.0991	1.0291	1.0291	0.691056	0.73573	0.661273	0.9591	0.982433	0.966878	0.494833	0.429425	0.23641
6	1.391	1.356	1.356	1.02324	1.07287	0.990154	1.321	1.33267	1.32489	0.802652	0.729124	0.510361
7	1.45	1.4275	1.4275	1.23242	1.26119	1.21325	1.405	1.4125	1.4075	1.09699	1.05185	0.91242
8	1.49	1.5195	1.5195	1.43056	1.4503	1.4174	1.549	1.53917	1.54572	1.31514	1.27666	1.14352
10	1.52	1.522	1.522	1.48809	1.49407	1.4841	1.524	1.52333	1.52378	1.48447	1.48327	1.4952
12	1.54	1.5535	1.5535	1.52233	1.52978	1.51737	1.567	1.5625	1.5655	1.51744	1.51581	1.53

## Sheet: Fig. S7
Fig. S7
	O2				TMAO
	DdsbD	DdsbD/pnapB	DdsbD/GSH	DdsbD/pnapB+GSH	DdsbD	DdsbD/pnapB	DdsbD/GSH	DdsbD/pnapB+GSH
Exp 1	0.042	0.135	0.033	0.183	0.496	0.9542	0.72	1.242
Exp 2	0.03	0.154	0.057	0.179	0.56	0.771	0.67	1.35
Exp 3	0.019	0.123	0.076	0.164	0.654	1.053	0.64	1.291
Exp 4	0.035	0.167	0.044	0.1395	0.58	0.9645	0.58	1.131

## Sheet: Fig. S11
Fig. S11 -O2
	SoWT			SoWT/pnapB			EcWT			EcWT/pnapB
time (h)	exp1	exp2	exp3	exp1	exp2	exp3	exp1	exp2	exp3	exp1	exp2	exp3
0	0.01	0.01	0.01	0.01	0.01	0.01	0.01	0.01	0.01	0.01	0.01	0.01
1	0.013	0.0133333	0.0131111	0.0113	0.0118667	0.0114889	0.0136667	0.0138889	0.014	0.013	0.0120556	0.0126222
2	0.0422333	0.0456778	0.0446037	0.0146	0.0159477	0.0150492	0.0527444	0.0562481	0.058	0.018643	0.0163969	0.0177446
3	0.238667	0.250222	0.24663	0.02341	0.0277433	0.0248544	0.310222	0.334074	0.346	0.03641	0.0291878	0.0335211
4	0.670667	0.693889	0.685185	0.04841	0.06064	0.0524867	0.777556	0.813185	0.831	0.0851	0.0647167	0.0769467
5	1.11577	1.14132	1.11873	0.0911	0.121067	0.101089	1.28132	1.33651	1.3641	0.181	0.131056	0.161022
6	1.40767	1.44656	1.41507	0.161036	0.214357	0.17881	1.56991	1.624	1.65104	0.321	0.232131	0.285452
7	1.43	1.46333	1.44778	0.242	0.338667	0.274222	1.6928	1.7804	1.8242	0.532	0.370889	0.467556
8	1.48667	1.51556	1.49741	0.4352	0.507467	0.459289	1.72457	1.80387	1.84352	0.652	0.531556	0.603822
10	1.52667	1.55556	1.53407	0.4952	0.581867	0.524089	1.70569	1.76536	1.7952	0.7552	0.610756	0.697422
12	1.54	1.57333	1.55111	0.53	0.616433	0.558811	1.682	1.72933	1.753	0.7893	0.645244	0.731678
Fig. S11C
	reduced NapB			oxidized NapB
nM	absorbance			absorbance
	exp1	exp2	exp3	exp1	exp2	exp3
380	0.2529	0.2416	0.2583	0.291	0.243	0.262
385	0.2493	0.2656	0.2874	0.3737	0.3259	0.3355
390	0.2772	0.283	0.3087	0.4361	0.3654	0.4209
395	0.3171	0.3024	0.3125	0.5036	0.5208	0.5042
400	0.3555	0.3319	0.3548	0.6323	0.6529	0.5986
405	0.404	0.4057	0.4195	0.7493	0.7656	0.7229
410	0.5055	0.5391	0.5484	0.9479	0.8652	0.9277
415	0.7453	0.6878	0.7005	0.7239	0.7636	0.7064
420	0.9952	1.0706	0.9752	0.609	0.6181	0.5841
425	1.4652	1.3436	1.3564	0.5384	0.5708	0.5245
430	1.6252	1.4636	1.5064	0.4693	0.4934	0.4614
435	0.9062	0.8477	0.8504	0.3894	0.3137	0.365
440	0.4757	0.4007	0.4828	0.2876	0.2239	0.2622
445	0.2264	0.2649	0.209	0.2196	0.2143	0.2463
450	0.1299	0.1795	0.1848	0.1622	0.1881	0.1575
455	0.1392	0.1006	0.1992	0.16	0.1864	0.1848
460	0.1374	0.1204	0.1469	0.172	0.1706	0.1579
465	0.1154	0.114	0.1067	0.1568	0.1479	0.1547
470	0.0963	0.0915	0.1072	0.1207	0.1501	0.1082
475	0.1173	0.0812	0.1235	0.1072	0.1047	0.0961
480	0.0904	0.1032	0.1435	0.1169	0.1058	0.0924
485	0.0932	0.1191	0.0986	0.0968	0.0919	0.0988
490	0.107	0.0974	0.0778	0.0881	0.0987	0.0946
495	0.0939	0.0897	0.0971	0.0936	0.0821	0.0875
500	0.0638	0.0791	0.0517	0.074	0.0629	0.0625
505	0.0863	0.0951	0.0919	0.0602	0.0621	0.0886
510	0.0789	0.1034	0.0936	0.0563	0.0448	0.0459
515	0.1127	0.1419	0.1072	0.0594	0.0369	0.0734
520	0.168	0.1688	0.1736	0.0593	0.0484	0.0413
525	0.2172	0.1903	0.2103	0.056	0.0444	0.0567
530	0.1444	0.1226	0.1576	0.0512	0.0541	0.0722
535	0.1296	0.1546	0.186	0.0429	0.0531	0.0555
540	0.1035	0.1185	0.1214	0.0437	0.046	0.0512
545	0.1212	0.1989	0.1362	0.0682	0.0509	0.0467
550	0.2914	0.3391	0.2542	0.0464	0.0626	0.0563
555	0.134	0.1271	0.1275	0.0788	0.0475	0.0423
560	0.0824	0.0781	0.0705	0.0544	0.0573	0.0529
565	0.0548	0.0898	0.0519	0.076	0.0312	0.0564
570	0.0595	0.0464	0.0389	0.0724	0.0484	0.0632
575	0.0336	0.0399	0.0357	0.0472	0.0408	0.0564
580	0.0371	0.0304	0.0625	0.0319	0.0478	0.0429
Fig. S11D
	NSI
E (mV)	Exp1	Exp2	Exp3
-220	0.971535	0.975059	0.964043
-210	0.971499	0.979408	0.966264
-200	0.965015	0.98226	0.960396
-190	0.956839	0.975227	0.952591
-180	0.920865	0.94192	0.917051
-170	0.861331	0.886579	0.857825
-160	0.768727	0.798358	0.765492
-150	0.618485	0.648688	0.615457
-140	0.528182	0.560091	0.525406
-130	0.510363	0.548182	0.507832
-120	0.494853	0.535338	0.492486
-110	0.478465	0.520677	0.476406
-100	0.465431	0.511825	0.463541
-90	0.45321	0.503241	0.451484
-80	0.442109	0.495564	0.440502
-70	0.397536	0.457476	0.396137
-60	0.344212	0.33672	0.342832
-50	0.304242	0.299007	0.30305
-40	0.263545	0.258926	0.262523
-30	0.241212	0.236964	0.240209
-20	0.207897	0.204083	0.207083
-10	0.174212	0.170706	0.173586
0	0.130691	0.127456	0.13009
10	0.0877273	0.0846993	0.0871771
20	0.064303	0.061527	0.0639414
30	0.0586061	0.0560751	0.0582948
40	0.0564848	0.0541178	0.0563182
50	0.0524848	0.0504258	0.0523874
60	0.0492424	0.0473524	0.0491953
70	0.0460303	0.0443043	0.0460146
80	0.0418182	0.0402112	0.0418968
90	0.0401212	0.0387222	0.0402753
100	0.0387879	0.0374079	0.0389545
